# Supplementary material for: Transcervical artificial insemination in the brown brocket deer (Subulo gouazoubira): a promising method for assisted reproduction in deer
Source: Sci Rep. 2023 Oct 13;13:17369. doi: 10.1038/s41598-023-43392-4 (PMC10576073; doi:10.1038/s41598-023-43392-4)
Supplement: Supplementary file 1 — Supplementary Information. [file 41598_2023_43392_MOESM1_ESM.xlsx]

## Sheet: Planilha1
Coluna1	Comprimento de vagina	Distenção de vagina (pouco 1-3)	Tipo de cérvix	Tamanho cérvix	Muco	Cor	Aspecto	Quantidade (-1 3+)
F1	/12	3 2	Bico de pato/ Papila	5 3,1	Sim sim	Trans. levemente estriado translúcido	leitoso mucoso	2 3
F2	/12	1 2	Multiplas papilas/ Papila	7 6,9	Sim sim	translúcido Translúcido	leitoso Fino	2 1
F3	13,5/	2 3	Papila /Multiplas papilas	1 1,0 1 anel	Sim não	Ausente sem	Ausente sem	0 0
F4	14,5/14	2 1	Papila /Papilas	7 3,0	Sim sim	Ausente translúcido	Ausente leitoso	0 1
	Controle/OT		Controle/OT	Controle/OT	Controle/OT	Controle/OT

## Sheet: Planilha2
	Embrapa C	OX	Position C	Position OX	N º C	Nº OX	size C	size OT	Pozzi C	Pozzi OX	Psição C	Posição OX	repetitions C	repetitions OX	size C	size OX	Mixed	Degree	Position	Nº reptitions	Time
F1	3	2	Lateral	Dorsal	8	4	1´71 min	0´64s	1	1	lat 2 clamp	left side	3	2	2´28min	0´21s		X	OX: traction 2 pozzi e 1 embrapa dorsal	X	X
F2	1	1	Lateral	Óstio cervical	8	2	0´71 s	1´44min	1	1	side	side	6	2	1´36min	3´20min		X	X	X	X
F3	1	1	Óstio	side	3	7	2´47 min	0´34	1	1	side	ventral	2	5	2´47min	1´73		X	X	X	X
F4	1	1	Óstio	side	2	5	0´46s	0´9s	no	2	no	side	no	5	no	3´40min		X	X	X	X
	Controle/OT
	Grau 1fácil- 3 difícil				nº repetições			tempo médio	Pozzi grau
	OT
	penetration rate (easy)1 , (difficult) 5											penetration rate (easy)1 , (difficult) 5
	Embrapa C	Embrapa OX		Pozzi C	Pozzi OX		mixed C	mixesd OX				Control	OX
F1	2		1	2		1					F1	2	1
F2	1		2	2		3					F2	2	2
F3	2		1	2		2					F3	2	2
F4	1		1	não		3					F4	1	2
				Taxa de Penetração	Control	OX
clamp	Controle	OX		Embrapa	1.5	1.25
Embrapa-difficult	1.5	1.25		Pozzi C	2	2.25
average time	5.34	2.17		Total	1.75	1.75
Nº of repetitions	5.25	4.5
Pozzi- dificulty	1	1.25
average time	2	2.1
Nº of repetitions	3.3	3.5

## Sheet: Planilha3
Coluna1	Coluna12	Coluna2	Coluna22	Coluna32	Coluna4	Coluna5	Coluna6		Tabela Vagina
insemination	Local C	Local OX	technique C	reflux C	reflux OX	semen	gestationOX			oxytocin	Control
F1	uterus	uterus	traction	No	Não	3 e 40%	Sim		vagina length	12.6	14
F2	deep cervical	uterus	fixation	No	Não	3 e 40%	Não		degree of distension	2	2
F3	superficial cervical	superficial cervical	traction	little	Não	3 e 40%	Sim		presentation of the cervix	75%papillary 25% multipapillary	50% papilary 25% duckbill 25% multipapilary
F4	uterus	deep cervical	traction	little	Não	3 e 40%	Não		cervix length	4	5.6
AI technique and semen deposition site									presence of mucus	0.75	50% present
									color	75% translúcido 25% ausente	50% translucent, 50%absent
									Aspect	50% milky	50%milky
Local semen deposition table									amount	1.25	1
	Control	oxytocin
uterus	0.5	0.5
deep cervical	0.25	0.25							Traction Table	oxytocin	Control
superficial cervical	0.25	0.25							degree of projection	3	2
traction	0.75	0.75							cervix length	4	5.6
fixation	0.25	0.25							number of rings	3.3	3.5
Semen reflux	0.5	0							Difficulty level	3	2.3
									Tortuosity	2	1.8

## Sheet: Planilha4
	OX	Control		conception rate
F1	pregnant	no		oxytocin	Control
F2	no	no		0.5	0.5
F3	pregnant *	pregnant*
F4	no	pregnant
